# Supplementary material for: Multivalent Neuroprotective Activity of Elettaria cardamomum (Cardamom) and Foeniculum vulgare (Fennel) in H2O2-Induced Oxidative Stress in SH-SY5Y Cells and Acellular Assays
Source: Pharmaceuticals (Basel). 2024 Dec 24;18(1):2. doi: 10.3390/ph18010002 (PMC11768314; doi:10.3390/ph18010002)
Supplement: Supplementary file 1 [file pharmaceuticals-18-00002-s001.zip]

Archive with 1 entries (1 files):
- pharmaceuticals-3362146-supplementary.pdf
